# Supplementary material for: Age Estimate of GJB2-p.(Arg143Trp) Founder Variant in Hearing Impairment in Ghana, Suggests Multiple Independent Origins across Populations
Source: Biology (Basel). 2022 Mar 21;11(3):476. doi: 10.3390/biology11030476 (PMC8945073; doi:10.3390/biology11030476)
Supplement: Supplementary file 1 [file biology-11-00476-s001.zip]

Archive with 2 entries (2 files):
- biology-1631172-supplementary.pdf
- biology-1631172-Table S4.xlsx
