# Supplementary material for: Age Estimate of GJB2-p.(Arg143Trp) Founder Variant in Hearing Impairment in Ghana, Suggests Multiple Independent Origins across Populations
Source: Biology (Basel). 2022 Mar 21;11(3):476. doi: 10.3390/biology11030476 (PMC8945073; doi:10.3390/biology11030476)
Supplement: Supplementary file 1 [file biology-11-00476-s001.zip › biology-1631172-Table S4.xlsx]

## Sheet: GH-WES-hap-matrix
Hap	GHA-38	R143W-1	R143W-2
0	0.565789	0	0
1	0.263158	0	0
10	0	0.0666667	0.0666667
11	0	0.333333	0.333333
101	0.0263158	0	0
111	0	0.0666667	0.0666667
1000	0.0789474	0	0
1001	0.0263158	0	0
1010	0	0.0333333	0
1011	0	0.3	0.333333
10100	0.0263158	0	0
10101	0.0131579	0	0
10111	0	0.2	0.2

## Sheet: GH-1KGP3v5-hap-matrix
Hap	ACB	ASW	BEB	CDX	CEU	CHB	CHS	CLM	ESN	FIN	GBR	GHA-38	GIH	GWD	IBS	ITU	JPT	KHV	LWK	MSL	MXL	PEL	PJL	PUR	R143W-1	R143W-2	STU	TSI	YRI
0000	0.65625	0.631148	0.918605	0.989247	0.924242	0.966019	0.985714	0.914894	0.651515	0.90404	0.945055	0.592105	0.893204	0.557522	0.929907	0.901961	0.961538	0.984848	0.606061	0.735294	0.921875	0.970588	0.921875	0.923077	0.1	0.0666667	0.901961	0.925234	0.703704
0001	0.223958	0.221311	0	0	0	0	0	0.0159574	0.227273	0	0	0.236842	0	0.314159	0	0.00490196	0	0	0.252525	0.211765	0.0078125	0.00588235	0	0.0432692	0.4	0.433333	0	0	0.185185
0010	0.0104167	0.0163934	0	0	0	0	0	0	0.0151515	0	0	0	0	0.0176991	0	0	0	0	0.040404	0.00588235	0	0	0	0	0	0	0	0.0046729	0.0185185
0011	0.0208333	0	0	0	0	0	0	0	0.00505051	0	0	0.0263158	0	0.0132743	0	0	0	0	0.00505051	0.00588235	0	0	0	0.00480769	0.0666667	0.0666667	0	0	0.00462963
0100	0.03125	0.106557	0.0813953	0.0107527	0.0757576	0.0339806	0.0142857	0.0585106	0.030303	0.0959596	0.0549451	0.0526316	0.106796	0.039823	0.0700935	0.0931373	0.0384615	0.0151515	0.0505051	0.0176471	0.0703125	0.0176471	0.078125	0.0240385	0	0	0.0980392	0.0700935	0.0416667
0101	0.0208333	0.0245902	0	0	0	0	0	0.0106383	0.0151515	0	0	0.0526316	0	0.00442478	0	0	0	0	0.030303	0.0117647	0	0	0	0	0.233333	0.233333	0	0	0.0231481
1010	0.03125	0	0	0	0	0	0	0	0.0505051	0	0	0.0263158	0	0.0442478	0	0	0	0	0.010101	0.00588235	0	0	0	0	0	0	0	0	0.0138889
1011	0.00520833	0	0	0	0	0	0	0	0.00505051	0	0	0.0131579	0	0.00884956	0	0	0	0	0.00505051	0.00588235	0	0.00588235	0	0.00480769	0.1	0.1	0	0	0.00925926
1111	0	0	0	0	0	0	0	0	0	0	0	0	0	0	0	0	0	0	0	0	0	0	0	0	0.1	0.1	0	0	0
